# Supplementary material for: Fast-Evolving Mitochondrial DNA in Ceriantharia: A Reflection of Hexacorallia Paraphyly?
Source: PLoS One. 2014 Jan 27;9(1):e86612. doi: 10.1371/journal.pone.0086612 (PMC3903554; doi:10.1371/journal.pone.0086612)
Supplement: Table S1 — List of DNA sequences species used in this study considering the 18S, 28S and 16S datasets (new sequences remarked in blue). (XLSX) [file pone.0086612.s004.xlsx]

## Sheet: SM2
Phylum	Classe	Order	Family	Genus	Species	Genbank Number 18S	Genbank Number 16S	Present in SM 5 (= 18S+16S)?
Cnidaria	Anthozoa	Ceriantharia	Arachnactidae	Isarachnanthus	nocturnus	This article	JX125698.1	Yes
				Isarachnanthus	maderensis	This article	JX125671.1	Yes
			Cerianthidae	Ceriantheomorphe	brasiliensis	This article	JF915193.1	Yes
				Ceriantheopsis	americanus	This article	This article	Yes
				Ceriantheopsis	sp.1		This article	Yes
				Ceriantheopsis	lloydii		This article	Yes
				Cerianthus	membranaceus	This article	This article	Yes
				Pachycerianthus	fimbriatus	This article
				Pachycerianthus	magnus	This article	This article	Yes
				Pachycerianthus	solitarius	This article
				Pachycerianthus	sp.1	This article	This article
		Actiniaria	Aiptasiidae	Aiptasia	pulchella	AY297437.1	AY345875.1	Yes
				Aiptasia	insignis	AY046885.1
			Actiniidae	Paracondylactis	hertwigi	AJ133553.1		Yes
				Anemonia	sulcata	X53498.1		Yes
				Anemonia	viridis		EU190760.1	Yes
			Edwardsiidae	Nematostella	vectensis	AF254382.1	JN700934.1	Yes
				Nematostella	sp		DQ643835.1	Yes
				Edwardsiella	lineate	AF254378.1		Yes
			Stichodactylidae	Stichodactyla	haddoni	FJ417089.1	FJ417090.1	Yes
		Antipatharia	Myriopathidae	Tanacetipathes	barbadensis	FJ626244.1	FJ376988.1	Yes
			Antipathidae	Cirrhipathes	anguina	FJ389905.1		Yes
				Atipathes	griggi	FJ389904.1	FJ376997.1	Yes
			Schizopathidae	Dendrobathypathes	boutillieri	FJ389900.1	FJ376992.1	Yes
			Cladopathidae	Trissopathes	pseudotristicha	FJ389899.1	FJ376991.1	Yes
		Scleractinia	Dendrophylliidae	Tubastraea	coccinea	Z92906.1	L76022.1	Yes
				Rhizopsammia	minuta	Z92907.1		Yes
			Rhizangiidae	Phyllangia	mouchezii	AF052887.1		Yes
				Phyllangia	papuensis		HQ439773.1	Yes
		Corallimorpharia	Ricordeidae	Ricordea	florida	EF589067.1	DQ640648.1	Yes
			Corallimorphidae	Corynactis	viridis	EF589065.1	EF589058.1	Yes
				Corynactis	californica	EF589064.1	U40293.1	Yes
			Discosomatidae	Discosoma	nummiforme	EF589069.1	EF589051.1	Yes
				Discosoma	neglecta	EF589068.1	EF589052.1	Yes
				Discosoma	sp.	AF052894.1	DQ643966.1
		Zoantharia	Parazoanthidae	Savalia	savaglia	HQ110949.1		Yes
				Parazoanthus	sp.	AF052893.1
				Parazoanthus	axinellae	U42453.1	EU828754.1	Yes
			Sphenopidae	Palythoa	variabilis	AF052892.1		Yes
				Palythoa	caribaeorum		HM130470.1	Yes
		Alcyonacea	Clavulariidae	Clavularia	rudis	FJ389266.1		Yes
			Chrysogorgiidae	Pseudochrysogorgia	bellona	HM590865.1		Yes
				Metallogorgia	melanotrichos	FJ358836.1	FJ626231.1	Yes
			Gorgoniidae	Leptogorgia	capverdensis	FJ389267.1		Yes
				Leptogorgia	chilensis		U40305.1	Yes
			Paragorgiidae	Paragorgia	johnsoni	FJ389263.1	JX128417.1	Yes
			Anthothelidae	Anthothela	nuttingi	FJ389256.1	U40298.1	Yes
			Primnoidae	Calyptrophora	microdentata	FJ358839.1	FJ526211.1	Yes
Ctenophora	Tentaculata	Lobata	Bolinopsidae	Mnemiopsis	leidyi		NC_016117
		Cydippida	Pleurobranchiidae	Pleurobrachia	bachei		JN392469
Phylum	Classe	Order	Family	Genus	Species	Genbank Number 18S	Genbank Number 16S	Present in SM 5 (= 18S+16S)
	Cubozoa	Carybdeida	Carybdeidae	Carybdea	mora	GQ849093.1	GQ849106.1	Yes
				Carybdea	arborifera	GQ849091.1	GQ849096.1	Yes
			Tripedaliidae	Tripedalia	cystophora	GQ849088.1
			Tamoyidae	Tamoya	haplonema	GQ849085.1	HQ824526.1	Yes
		Chirodropida	Chiropsalmidae	Chiropsalmus	quadrumanus	GQ849081.1	GQ849111.1	Yes
				Chironex	yamaguchii	GQ849076.1		Yes
				Chironex	fleckeri		GQ849103.1	Yes
	Hydozoa	Anthoathecata	Zancleidae	Zanclea	costata	EU876579.1	EU876553.1	Yes
			Corynidae	Dipurena	halterata	EU883544.1	AM084261.1	Yes
			Rathkeidae	Podocorynoides	minima	EU883546.1	EU883541.1	Yes
			Porpitidae	Velella	velella	EU876576.1	EU305487.1	Yes
			Tubulariidae	Ectopleura	larynx	EU876572.1	JN700938.1	Yes
			Hydridae	Hydra	vulgaris	EU876570.1	GU722802.1	Yes
				Hydra	magnipapillata		BN001179.1
			Corymorphidae	Corymorpha	pendula	EU876565.1	EU876538.1	Yes
				Euphysa	tentaculata	EU876563.1	EU876537.1	Yes
			Candelabridae	Candelabrum	cocksii	EU876556.1	EU876535.1	Yes
			Pandeidae	Neoturris	breviconis	EU448097.1	EU448103.1	Yes
			Hydractiniidae	Hydractinia	echinata	AY920763.1	AM939655.1	Yes
			Proboscidactylidae	Proboscidactyla	flavicirrata	AY920768.1
		Trachymedusae	Geryoniidae	Liriope	tetraphylla	AY428814.1	JQ715945.1	Yes
		Leptomedusae	Campanulariidae	Orthopyxis	integra	AY789736.1	AY789802.1	Yes
				Obelia	longissima	AY789758.1	AY789821.1	Yes
				Clytia	linearis	AY789747.1	DQ064791.1	Yes
		Limnomedusae	Olindiidae	Limnocnida	tanganyicae	AY920755.1	EU293972.1	Yes
				Craspedacusta	sowerbii	FJ897537.1	JN593332.1	Yes
				Olindias	phosphorica	AY920753.1	AY512509.1	Yes
	Scyphozoa	Semaeostomeae	Drymonematidae	Drymonema	dalmatinum	HQ234658.1	HQ234630.1	Yes
				Drymonema	larsoni	HQ234659.1
			Ulmaridae	Aurelia	aurita	AY428815.1	HQ694729.1	Yes
			Pelagiidae	Chrysaora	sp.	AY920769.1		Yes
				Chrysaora	quinquecirrha		HQ694730.1	Yes
		Rhizostomeae	Rhizostomatidae	Nemopilema	nomurai	HQ413771.1	JX845343.1	Yes
			Cassiopeidae	Cassiopea	xamachana	AY920771.1		Yes
				Cassiopea	andromeda			Yes
			Cepheidae	Cotylorhiza	tuberculata	AY920773.1		Yes
			Catostylidae	Crambionella	orsini	HM194776.1		Yes
		Coronatae	Linuchidae	Linuche	aquila	HM194777.1		Yes
			Nausithoidae	Nausithoe	sp.	HM194771.1		Yes
	Staurozoa		Lucernariidae	Haliclystus	sp.	AF099103.1		Yes
				Haliclystus	sanjuanensis		JN700944.1	Yes
			Depastridae	Craterolophus	convolvulus	AF099104.1	JX393269.1	Yes
Ctenophora	Nuda	Beroida	Beroidae	Beroe	forskalii	AF293697.1		Yes
	Tentaculata	Cestida	Cestidae	Cestum	veneris	AF293692.1		Yes
		Lobata	Bolinopsidae	Bolinopsis	infundibulum	AF293687.1		Yes
Phylum	Classe	Order	Family	Genus	Species	Genbank Number 28S
Cnidaria	Anthozoa	Ceriantharia	Arachnactidae	Isarachnanthus	nocturnus	This article
			Cerianthidae	Ceriantheomorphe	brasiliensis	This article
				Pachycerianthus	sp.1	This article
		Alcyonacea	Acanthogorgiidae	Calcigorgia	sp.	FJ642926.1
				Acanthogorgia	sp.	FJ642930.1
			Plexauridae	Placogorgia	sp.	FJ642929.1
			Gorgoniidae	Leptogorgia	capverdensis	FJ642931.1
		Zoantharia	Parazoanthidae	Savalia	savaglia	HM044298.1
		Antipatharia	Antipathidae	Antipathes	galapagensis	AY026365.1
				Cirrhipathes	anguina	FJ626243.1
			Aphanipathidae	Phanopathes	expansa	FJ626242.1
			Myriopathidae	Tanacetipathes	barbadensis	FJ626240.1
		Scleractinia	Faviidae	Montastraea	franksi	AY026375.1
	Cubozoa	Carybdeida	Carybdeidae	Carybdea	marsupialis	GQ849072.1
			Tripedaliidae	Tripedalia	cystophora	GQ849065.1
			Tamoyidae	Tamoya	haplonema	GQ849062.1
	Scyphozoa	Semaeostomeae	Pelagiidae	Chrysaora	melanaster	AY920780.1
		Coronatae	Nausithoidae	Nausithoe	rubra	AY920776.1
			Atollidae	Atolla	vanhoeffeni	AY026368.1
	Hydrozoa	Anthomedusae	Hydridae	Hydra	circumcincta	AY026371.1
		Cystonectae	Physaliidae	Physalia	physalis	EU448095.1
		Calycophorae	Prayidae	Nectopyramis	sp.	AY026377.1
		Anthomedusae	Oceanidae	Cordylophora	caspia	EU272556.1
	Staurozoa	Stauromedusae	Depastridae	Craterolophus	convolvulus	AY920781.1
			Lucernariidae	Haliclystus	sanjuanensis	AY920782.1
Ctenophora	Nuda	Beroida	Beroidae	Beroe	ovata	AY026369.1
	Tentaculata	Lobata	Bolinopsidae	Mnemiopsis	leidyi	AY026373.1
CLADE	SPECIES	GENBANK NUMBER		CLADE	SPECIES	GENBANK NUMBER		CLADE	SPECIES	GENBANK NUMBER		CLADE	SPECIES	GENBANK NUMBER
HYDROZOA	Physalia sp.	FJ916949		HYDROZOA	Hydra vulgaris	HQ417110		HYDROZOA	Liriope tetraphylla	U19377		HYDROZOA	Hydractinia serrata	FJ214597
	Obelia geniculata	AY530390			Hydra robusta	HQ417108			Obelia dichotoma	U19378			Hydractinia polyclina	FJ214593
	Aequaria conica	EU012502			Hydra magnipapillata	HQ417106			Eleutheria dichotoma	AY169372			Hydractinia sodalis	FJ214553
	Laomedia flexuosa	AY789910			Hydra zhujiangensis	HQ417111			Sarsia lovenii	AJ608796			Hydractinia symbiolongicarpus	FJ214551
	Clytia hemisferica	AY789902			Hydra polymorphus	HQ417107			Coryne muscoides	AJ878691			Hydractinia echinata	FJ214549
	Campanularia hincksii	AY789882			Hydra viridissima	JN109195			Garveia grisea	AM183131			Hydractinia inermis	FJ214545
	Orthopyxis sargassicola	AY789883			Hydra sinensis	JF951861			Bougainvillia britannica	AM183127			Hydractinia multigranosi	FJ214543
	Eutima krampi	FJ418664			Hydra circumcincta	AB565132			Cladonema radiatum	AM088482			Hydractinia carcinicola	FJ214513
	Craspedacusta sowerbyi	FJ423620			Hydra oligactis	AB565130			Pennaria disticha	AM088481			Hydractinia hayamaensis	FJ214497
	Hydra circumcincta	GU722860			Hydra hymanae	AB565128			Hydractinia minuta	AM411419			Hydractinia australis	FJ214467
	Eutima japonica	AB458461							Dicoryne conybearei	AM183141			Hydractinia pruvoti	FJ214485
	Lensia campanella	GQ120001		ACTINIARIA	Urticina lofotensis	U91614			Turritopsis rubra	AM183134
					Urticina crassicornis	U91612			Amphinema dinema	AM183136		ACTINIARIA	Anthopleura elegantissima	U40292
OCTOCORALLIA	Pleurogorgia sp.	JN874923			Urticina felina	U91610							Anthopleura kurogane	EU190783
	Acabaria sp.	JQ323352			Urticina coriacea	U91615		ACTINIARIA	Anthostella stephensoni	JQ810721			Anthopleura krebsi	EU190758
	Mopsella retifera	JQ323280			Urticina columbiana	U91613			Urticina crassicornis	JQ927445			Anthopleura handi	AF375819
	Cervera atlantica	JN620805							Anthopleura elegantissima	U40292			Anthopleura midori	AF375813
	Anthelia glauca	GQ342460		SCLERACTINIA	Montipora dilatata	HQ246604			Calliactis polypus	FJ489427			Anthopleura dowii	AF375811
	Annella mollis	GQ342456			Montipora capitata	HQ246610			Actinothoe sphyrodeta	FJ489421			Anthopleura asiatica	AF375809
	Pseudoplexaura wagenaari	GQ342452			Montipora cf. turgescens	HQ246608			Adamsia palliata	FJ489419			Anthopleura xanthogrammica	AF375820
	Muricea atlantica	GQ342448			Montipora cf. incrassata	HQ246614			Sagartiogeton undatus	FJ489417			Anthopleura sola	AF375818
					Montipora flabellata	HQ246602			Hormathia pectinata	FJ489430
SCLERACTINIA	Plerogyra sinuosa	HE654650			Montipora verrilli	HQ246600			Bathyphellia australis	FJ489422		SCLERACTINIA	Acropora robusta	JQ347814
	Echinophyllia aspera	HE654648			Montipora patula	HQ246594			Allantactis parasitica	FJ489420			Acropora palifera	AF265593
	Symphyllia radians	HE654646							Aiptasia mutabilis	FJ489418			Acropora muricata	AF550361
	Micromussa amakusensis	HE654642		ZOANTHARIA	Palythoa caribaeorum	HM130483			Paranthus niveus	GU473295			Acropora hemprichii	AF550359
	Lobophyllia hemprichii	HE654640			Palythoa cf. tuberculosa	EU333776							Acropora humilis	AF550360
	Cynarina lacrymalis	HE654636			Palythoa singaporensis	EU333699		SCLERACTINIA	Deltocyathus magnificus	HQ439772			Acropora danai	AF550358
	Blastomussa wellsi	HE654634			Palythoa tuberculosa	EU333669			Cyathotrochus pileus	HQ439764			Acropora cytherea	L75995
	Acanthastrea maxima	HE654628			Palythoa sp. Yakushima	AB128896			Fungiacyathus stephanus	HQ439758
	Hydnophora exesa	HE654622			Palythoa sp. Amami	AB128895			Truncatoflabellum formosum	HQ439752		ZOANTHARIA	Zoanthus solanderi	JX119150
	Platygyra daedalea	HE654618			Palythoa mutuki	EU333682			Placotrochides scaphula	HQ439744			Zoanthus sociatus	JX119148
									Javania lamprotichum	HQ439742			Zoanthus pulchellus	JX119146
ZOANTHARIA	Zoanthus solanderi	JX119158		OCTOCORALLIA	Paragorgia yutlinux	GQ293285			Flabellum vaughani	HQ439736			Zoanthus sansibaricus	JF419763
	Palythoa aff. variabilis	JX119161			Paragorgia kaupeka	GQ293283			Enallopsammia rostrata	HQ439718			Zoanthus kuroshio	JF419759
	Isaurus tuberculatus	HM130485			Paragorgia arborea	GQ293281			Anthemiphyllia patera costata	HQ439684			Zoanthus vietnamensis	EU333665
	Acrozoanthus australiae	HM171915			Paragorgia wahine	GQ293284			Enallopsammia rostrata	HQ439717
					Paragorgia regalis	GQ293278			Endopachys grayi	HQ439719		OCTOCORALLIA	Paragorgia yutlinux	GQ293256
					Paragorgia aotearoa	GQ293276							Paragorgia kaupeka	GQ293254
													Paragorgia arborea	GQ293252
								CLADE	SPECIES	GENBANK NUMBER			Paragorgia regalis	GQ293248
								ZOANTHARIA	Isaurus tuberculatus	JX119152			Paragorgia wahine	GQ293255
									Zoanthus solanderi	JX119150			Paragorgia aotearoa	GQ293247
									Acrozoanthus australiae	HM171921
									Parazoanthus axinellae	AF398921
									Protopalythoa sp.	AF398920
								OCTOCORALLIA	Sarcophyton trocheliophorum	JQ347826
									Nephthea erecta	JQ347827
									Leptogorgia capverdensis	FJ389254
									Corallium niobe	FJ389250
									Acanthogorgia sp.	FJ389253
									Metallogorgia melanotrichos	FJ626231
									Ellisella sp.	FJ626229
									Primnoa pacifica	FJ526210
									Paramuricea sp.	U40304
									Narella nuttingi	U40307
									Sarcophyton trocheliophorum	JQ347826
