# Supplementary material for: Fast-Evolving Mitochondrial DNA in Ceriantharia: A Reflection of Hexacorallia Paraphyly?
Source: PLoS One. 2014 Jan 27;9(1):e86612. doi: 10.1371/journal.pone.0086612 (PMC3903554; doi:10.1371/journal.pone.0086612)
Supplement: Table S2 — Software and analytic details (data treatment and parameters) for every analysis applied in this study for 18S and 28S datasets (see Table 4 for major results compilation). (XLSX) [file pone.0086612.s005.xlsx]

## Sheet: SM3
Strategy		Analysis	Analysis: Software	(1) dna model, (2) gap coded data and (3) parsimony cost weights Indel:Transitionss:Transvertions	Iterations (extra data from specific parameters)
SH	ML	I	MAFFT + RAxML	(1) GTR	150 (MAFFT:L-INS-i parameter)
		II	MAFFT + aliscore + RAxML	(1) GTR	150 (MAFFT:L-INS-i parameter)
		III	MAFFT + FastGap + RAxML (gap coded as binary data)	(1) GTR (2) binary datamatrix	150
		IV_1	RNAsalsa + RAxML	(1) GTR	150
		IV_2	RNAsalsa + RAxML (secondary structure included in analysis)	(1) S16 (GTR)	150
	BY	V	RNAsalsa + MrBayes	(1) GTR	200
		VI	RNAsalsa + FastGap + MrBayes (gap coded as binary data)	(1) GTR (2) binary datamatrix	200
	MP	VII	RNAsalsa + TNT	(3) 1:1:1; 1:1:2; 1:2:1; 2:1:1; 2:1:2; 2:2:1; 4:1:1; 4:1:2; 4:2:1; 0:1:1; 0:1:2; 0:2:1	150 (TNT: random seed: 10; TBR, fuse for 18S)
		VIII	MAFFT + aliscore + TNT	(3) 1:1:1; 1:1:2; 1:2:1; 2:1:1; 2:1:2; 2:2:1; 4:1:1; 4:1:2; 4:2:1; 0:1:1; 0:1:2; 0:2:1	150 (TNT: random seed: 10; TBR, fuse for 18S)
DH	ML	IX	SATé (OPAL + RAxML)	(1) GTR	50
		X	RNAsalsa + aliscore + SATé (MAFFT + RAxML)	(1) GTR	50 (MAFFT:L-INS-i parameter; aliscore: -N parameter applied, being gaps treated as missing data)
	BY	XI	BAli-Phy	(1) GTR+RS07	500 (7 maximum)
	MP	XII	POY	(3) 1:1:1; 1:1:2; 1:2:1; 2:1:1; 2:1:2; 2:2:1; 4:1:1; 4:1:2; 4:2:1	75 (gap extension: double value considering gap insertion; fuse for 18S)
		XIII	MAFFT + aliscore + POY	(3) 1:1:1; 1:1:2; 1:2:1; 2:1:1; 2:1:2; 2:2:1; 4:1:1; 4:1:2; 4:2:1	75 (gap extension: double value considering gap insertion; fuse for 18S)
