# Supplementary material for: Fast-Evolving Mitochondrial DNA in Ceriantharia: A Reflection of Hexacorallia Paraphyly?
Source: PLoS One. 2014 Jan 27;9(1):e86612. doi: 10.1371/journal.pone.0086612 (PMC3903554; doi:10.1371/journal.pone.0086612)
Supplement: Table S3 — Results from TNT analysis (18S and 28S datasets), considering original and masked alignments (RNAsalsa+aliscore), in all analyzed cost weight transformations (indel:transitions:transversions). (XLSX) [file pone.0086612.s006.xlsx]

## Sheet: Plan1
CLADES	18S DATAMATRIX												18S ALISCORE (filtered data matrix)
	1:1:1	1:1:2	1:2:1	2:1:1	2:1:2	2:2:1	4:1:1	4:1:2	4:2:1	0:1:1	0:1:2	0:2:1	1:1:1	1:1:2	1:2:1	2:1:1	2:1:2	2:2:1	4:1:1	4:1:2	4:2:1	0:1:1	0:1:2	0:2:1
Anthozoa monophyletic	NO	NO	NO	NO	NO	NO_poli	NO	NO	YES	NO	NO	NO	NO	NO	NO	NO	NO	NO	NO	NO	YES	NO	NO	NO
Ceriantharia sister group of rest of Hexacorallia	NO	NO	NO	NO	NO	NO_poli	NO	NO	NO	NO	NO	NO	NO	NO	NO	NO	NO	NO	NO	NO	NO	NO	NO	NO
Ceriantharia sister group of Octocorallia	NO	NO	NO	NO	NO	NO_poli	NO	NO	YES	NO	NO	NO	NO	NO	NO	NO	NO	NO	NO	NO	NO**	NO	NO	NO
Ceriantharia sister group of rest of Anthozoa	NO	NO	NO	NO	NO	NO_poli	NO	NO	NO	NO	NO	NO	NO	NO	NO	NO	NO	NO	NO	NO	NO	NO	NO	NO
Ceriantharia sister group of rest of Cnidaria	YES	YES	YES	YES	YES	NO_poli	YES	YES	NO	YES	YES	YES	YES	YES	YES	YES	YES	YES	YES	YES	NO	YES	YES	YES
Octocorallia monophyletic	YES	YES	YES	YES	YES	YES	YES	YES	YES	YES	YES	YES	YES	YES	YES	YES	YES	YES	YES	YES	NO	YES	YES	YES
Rest of the "Hexacorallia" clade monophyletic	YES	YES	YES	YES	YES	YES	YES	YES	YES	YES	YES	YES	YES	YES	YES	YES	YES	YES	YES	YES	YES	YES	YES	YES
Octocorallia sister group of Medusozoa	NO	NO	NO	NO	NO	NO	NO	NO	NO	YES	YES	YES	NO	YES	NO	NO	NO_poli	NO_poli	NO	NO	NO	NO	YES	NO
Medusozoa monophyletic	YES	YES	YES	YES	YES	YES	YES	YES	NO	YES	YES	YES	YES	YES	YES	YES	YES	YES	YES	YES	NO	YES	YES	YES
Staurozoa* (1), Scyphozoa (2), Cubozoa (3) and Hydrozoa (4) monophyletics	YES	YES	YES	YES	YES	YES	YES	YES	NO (4)	YES	YES	NO (2)	NO (2)	YES	NO (2)	YES	YES	YES	YES	YES	NO (4)	NO (2)	YES	NO (2)
Staurozoa sister group of Scyphozoa	NO_poli	NO	NO_poli	NO	NO_poli	NO_poli	YES	YES	YES	YES	NO	NO*	NO	NO	NO	NO	NO	NO	NO	NO	NO	NO*	NO_poli	NO
Staurozoa sister group of Cubozoa	NO_poli	YES	NO_poli	YES	NO_poli	NO_poli	NO	NO	NO	NO	YES	NO	NO	YES	NO	NO	YES	NO	YES	YES	YES	NO	NO_poli	YES
Staurozoa sister group of rest of Medusozoa	NO	NO	NO_poli	NO	NO	NO	NO	NO	NO	NO	NO	NO	NO	NO	YES	NO_poli	NO	NO	NO	NO	NO	NO	NO	NO
CLADES	18S DATAMATRIX; Dynamic Homology POY5												18S ALISCORE (filtered data matrix); Dynamic Homology POY5
	1:1:1	1:1:2	1:2:1	2:1:1	2:1:2	2:2:1	4:1:1	4:1:2	4:2:1	0:1:1	0:1:2	0:2:1	1:1:1	1:1:2	1:2:1	2:1:1	2:1:2	2:2:1	4:1:1	4:1:2	4:2:1	0:1:1	0:1:2	0:2:1
Anthozoa monophyletic	YES	NO	YES	YES	YES	NO	NO	NO	YES	x	x	x	NO	NO	NO	NO	NO	NO	YES	NO	NO	x	x	x
Ceriantharia sister group of rest of Hexacorallia	NO	NO	NO	NO	NO	NO	NO	NO	NO	x	x	x	NO	NO	NO	NO	NO	NO	NO	NO	NO	x	x	x
Ceriantharia sister group of Octocorallia	NO	NO	NO	NO**	NO**	NO	NO	NO	NO**	x	x	x	NO	NO	NO	NO	NO	NO	NO**	NO**	NO**	x	x	x
Ceriantharia sister group of rest of Anthozoa	YES	NO	YES	NO	NO	NO	NO	NO	NO	x	x	x	NO	NO	NO	NO	NO	NO	NO	NO	NO	x	x	x
Ceriantharia sister group of rest of Cnidaria	NO	YES	NO	NO	NO	NO	NO	NO	NO	x	x	x	YES	YES	YES	YES	YES	YES	NO	NO	NO**	x	x	x
Octocorallia monophyletic	YES	YES	YES	NO	NO	YES	NO	YES	NO	x	x	x	YES	YES	YES	YES	YES	YES	NO	NO**	NO	x	x	x
Rest of the "Hexacorallia" clade monophyletic	YES	YES	YES	YES	YES	YES	YES	YES	YES	x	x	x	YES	NO	YES	YES	NO	NO	NO	YES	YES	x	x	x
Octocorallia sister group of Medusozoa	NO	NO	NO	NO	NO	NO	NO	NO	NO	x	x	x	YES	YES	NO	NO	YES	YES	NO	NO	NO	x	x	x
Medusozoa monophyletic	YES	YES	YES	NO	NO	YES	NO	NO	NO	x	x	x	YES	YES	YES	YES	YES	YES	NO	NO	YES	x	x	x
Staurozoa* (1), Scyphozoa (2), Cubozoa (3) and Hydrozoa (4) monophyletics	YES	YES	YES	YES	NO(4)	YES	NO(4)	NO(4)	NO(4)	x	x	x	YES	NO(2)	YES	YES	YES	YES	NO(2)(4)	YES	NO	x	x	x
Staurozoa sister group of Scyphozoa	NO	NO	NO	NO	NO	NO	NO	NO	NO	x	x	x	NO	NO	NO	NO	NO	NO	NO	NO	NO	x	x	x
Staurozoa sister group of Cubozoa	YES	YES	YES	NO	NO	YES	NO	NO	NO	x	x	x	YES	YES	YES	YES	YES	YES	YES	YES	YES	x	x	x
Staurozoa sister group of Hydrozoa	NO	NO	NO	NO	NO	NO	NO	YES	NO	x	x	x	NO	NO	NO	NO	NO	NO	NO	NO	NO	x	x	x
Staurozoa sister group of rest of Medusozoa	NO	NO	NO	NO	NO	NO	NO	NO	NO	x	x	x	NO	NO	NO	NO	NO	NO	NO	NO	NO	x	x	x
CLADES	28S DATAMATRIX												28S ALISCORE (filtered data matrix)
	1:1:1	1:1:2	1:2:1	2:1:1	2:1:2	2:2:1	4:1:1	4:1:2	4:2:1	0:1:1	0:1:2	0:2:1	1:1:1	1:1:2	1:2:1	2:1:1	2:1:2	2:2:1	4:1:1	4:1:2	4:2:1	0:1:1	0:1:2	0:2:1
Anthozoa monophyletic	YES	YES	YES	YES	YES	YES	YES	YES	YES	YES	YES	YES	YES	YES	YES	YES	YES	YES	YES	YES	YES	YES	YES	YES
Ceriantharia sister group of rest of Hexacorallia	NO_poli	NO	NO	NO	NO	YES	NO	NO	YES	NO	NO	NO	NO	NO	NO	NO_poli	NO	NO_poli	NO	NO	NO	NO	NO	NO
Ceriantharia sister group of Octocorallia	NO_poli	YES	YES	YES	YES	NO	YES	YES	NO	NO	YES	YES	NO	YES	NO	NO_poli	YES	NO_poli	YES	YES	NO	NO	YES	NO
Ceriantharia sister group of rest of Anthozoa	NO_poli	NO	NO	NO	NO	NO	NO	NO	NO	YES	NO	NO	YES	NO	YES	NO_poli	NO	NO_poli	NO	NO	YES	YES	NO	YES
Ceriantharia sister group of rest of Cnidaria	NO	NO	NO	NO	NO	NO	NO	NO	NO	NO	NO	NO	NO	NO	NO	NO	NO	NO_poli	NO	NO	NO	NO	NO	NO
Octocorallia monophyletic	YES	YES	YES	YES	YES	YES	YES	YES	YES	YES	YES	YES	YES	YES	YES	YES	YES	YES	YES	YES	YES	YES	YES	YES
Rest of the "Hexacorallia" clade monophyletic	YES	YES	YES	YES	YES	YES	YES	YES	YES	YES	YES	YES	YES	YES	YES	YES	YES	YES	YES	YES	YES	YES	YES	YES
Octocorallia sister group of Medusozoa	NO	NO	NO	NO	NO	NO	NO	NO	NO	NO	NO	NO	NO	NO	NO	NO	NO	NO	NO	NO	NO	NO	NO	NO
Medusozoa monophyletic	YES	YES	YES	YES	YES	YES	NO	NO_poli	YES	YES	YES	YES	YES	YES	YES	YES	YES	NO	NO	YES	YES	YES	YES	YES
Staurozoa* (1), Scyphozoa (2), Cubozoa (3) and Hydrozoa (4) monophyletics	YES	YES	YES	YES	YES	YES	YES	YES	YES	YES	YES	YES	YES	YES	YES	YES	YES	YES	YES	YES	YES	YES	YES	YES
Staurozoa sister group of Scyphozoa	NO	NO	NO	NO	NO	NO	NO	NO_poli	NO	NO	NO	NO	NO	NO	NO	NO	NO	NO	NO	NO	NO	NO	NO	NO
Staurozoa sister group of Cubozoa	NO	NO	NO	NO	NO	NO	NO	NO_poli	NO	NO	NO	NO	NO	NO	NO	NO	NO	NO	NO	NO	NO	NO	NO	NO
Staurozoa sister group of rest of Medusozoa	YES	YES	YES	YES	YES	YES	NO	NO_poli	YES	YES	NO	NO	YES	YES	YES	YES	YES	NO	NO	YES	YES	YES	YES	YES
CLADES	28S DATAMATRIX; Dynamic Homology POY5												28S ALISCORE (filtered data matrix); Dynamic Homology POY5
	1:1:1	1:1:2	1:2:1	2:1:1	2:1:2	2:2:1	4:1:1	4:1:2	4:2:1	0:1:1	0:1:2	0:2:1	1:1:1	1:1:2	1:2:1	2:1:1	2:1:2	2:2:1	4:1:1	4:1:2	4:2:1	0:1:1	0:1:2	0:2:1
Anthozoa monophyletic	YES	YES	YES	YES	YES	YES	YES	YES	YES	X	X	X	YES	YES	YES	YES	YES	YES	YES	YES	YES	X	X	X
Ceriantharia sister group of rest of Hexacorallia	NO	NO	NO	NO	YES	NO	YES	NO**	NO	X	X	X	NO	NO	NO	NO	NO	NO	YES	YES	NO	X	X	X
Ceriantharia sister group of Octocorallia	YES	NO	YES	YES	NO	YES	YES	NO	NO	X	X	X	NO	NO	YES	YES	NO	YES	NO	NO	YES	X	X	X
Ceriantharia sister group of rest of Anthozoa	NO	YES	NO	NO	NO	NO	NO	NO	NO	X	X	X	YES	YES	NO	NO	YES	NO	NO	NO	NO	X	X	X
Ceriantharia sister group of rest of Cnidaria	NO	NO	NO	NO	NO	NO	NO	NO	NO	X	X	X	NO	NO	NO	NO	NO	NO	NO	NO	NO	X	X	X
Octocorallia monophyletic	YES	YES	YES	YES	YES	YES	YES	YES	YES	X	X	X	YES	YES	YES	YES	YES	YES	YES	YES	YES	X	X	X
Rest of the "Hexacorallia" clade monophyletic	YES	YES	YES	YES	YES	YES	YES	NO**	NO	X	X	X	YES	YES	YES	YES	YES	YES	YES	YES	NO	X	X	X
Octocorallia sister group of Medusozoa	NO	NO	NO	NO	NO	NO	NO	NO	NO	X	X	X	NO	NO	NO	NO	NO	NO	NO	NO	NO	X	X	X
Medusozoa monophyletic	YES	YES	YES	YES	YES	YES	YES	YES	YES	X	X	X	YES	YES	YES	YES	YES	YES	YES	YES	YES	X	X	X
Staurozoa* (1), Scyphozoa (2), Cubozoa (3) and Hydrozoa (4) monophyletics	YES	YES	YES	YES	YES	YES	YES	YES	NO(2)	X	X	X	YES	YES	YES	YES	YES	YES	NO(2)	YES	YES	X	X	X
Staurozoa sister group of Scyphozoa	NO	NO	NO	NO	NO	NO	NO	NO	NO	X	X	X	NO	NO	NO	NO	NO	NO	NO	NO	NO	X	X	X
Staurozoa sister group of Cubozoa	NO	NO	NO	NO	NO	NO	NO	NO	NO	X	X	X	NO	NO	NO	NO	NO	NO	NO	NO	NO	X	X	X
Staurozoa sister group of Hydrozoa	YES	NO	YES	NO	YES	NO	YES	YES	YES	X	X	X	NO	NO	YES	YES	NO	YES	YES	NO	YES	X	X	X
Staurozoa sister group of rest of Medusozoa	NO	YES	NO	YES	NO	YES	NO	NO	NO	X	X	X	YES	YES	NO	NO	YES	NO	NO	YES	NO	X	X	X
	Supplementary matherial - Table 03 - Results from TNT analysis, considering original and masked aligment (RNAsalsa + aliscore), in all analized cost weigth transformations (indel:transitions:transvertions); results are presented as semi strict consensus. NO* represents Staurozoa as sister group of part of Scyphozoa. NO** represents Ceriantharia sister group of part of Octocorallia or Hexacorallia…
